# Supplementary material for: Comprehensive assessment of sleep duration, insomnia, and brain structure within the UK Biobank cohort
Source: Sleep. 2023 Oct 27;47(2):zsad274. doi: 10.1093/sleep/zsad274 (PMC10851840; doi:10.1093/sleep/zsad274)
Supplement: zsad274_suppl_Supplementary_Data [file zsad274_suppl_supplementary_data.zip › UKB-Sleep-Brainstruct-Sample-Infos-Recommended-Contrast/UKB-Sleep-Brainstruct-Sample-Info-Recommended-Contrast-BrainAge-Gap-Reduced-Model-II.csv]

Characteristic	Exposure_Controls	Exposure_Cases	Diff_P_Val	Diff_Significant
Sample_Size	4562	235	-	-
Males_Count	1948	105	0.54962	0
Females_Count	2614	130	0.54962	0
Age_Mean	61.82	63.16	0.0081125	1
Age_SD	7.54	7.46	-	-
Ethnic_Minority_Count	386	18	-	-
Ethnic_Minority_Proportion	0.0846	0.0766	0.66609	0
Townsend_Mean	-1.85	-1.44	0.024102	1
Townsend_SD	2.72	2.99	-	-
