# Supplementary material for: Comprehensive assessment of sleep duration, insomnia, and brain structure within the UK Biobank cohort
Source: Sleep. 2023 Oct 27;47(2):zsad274. doi: 10.1093/sleep/zsad274 (PMC10851840; doi:10.1093/sleep/zsad274)
Supplement: zsad274_suppl_Supplementary_Data [file zsad274_suppl_supplementary_data.zip › UKB-Sleep-Brainstruct-Sample-Infos-Recommended-Contrast/UKB-Sleep-Brainstruct-Sample-Info-Recommended-Contrast-Morphometric-Global-Lobar-Reduced-Model-II.csv]

Characteristic	Exposure_Controls	Exposure_Cases	Diff_P_Val	Diff_Significant
Sample_Size	8574	430	-	-
Males_Count	3585	201	0.043215	1
Females_Count	4989	229	0.043215	1
Age_Mean	62.92	64.67	3.2808e-06	1
Age_SD	7.59	7.59	-	-
Ethnic_Minority_Count	840	40	-	-
Ethnic_Minority_Proportion	0.098	0.093	0.73602	0
Townsend_Mean	-1.74	-1.39	0.012512	1
Townsend_SD	2.79	3	-	-
