# Supplementary material for: Comprehensive assessment of sleep duration, insomnia, and brain structure within the UK Biobank cohort
Source: Sleep. 2023 Oct 27;47(2):zsad274. doi: 10.1093/sleep/zsad274 (PMC10851840; doi:10.1093/sleep/zsad274)
Supplement: zsad274_suppl_Supplementary_Data [file zsad274_suppl_supplementary_data.zip › UKB-Sleep-Brainstruct-Sample-Infos-Recommended-Contrast/UKB-Sleep-Brainstruct-Sample-Info-Recommended-Contrast-DTI-Tracts-Reduced-Model-II.csv]

Characteristic	Exposure_Controls	Exposure_Cases	Diff_P_Val	Diff_Significant
Sample_Size	7972	385	-	-
Males_Count	3325	181	0.039401	1
Females_Count	4647	204	0.039401	1
Age_Mean	62.89	64.6	1.5753e-05	1
Age_SD	7.61	7.52	-	-
Ethnic_Minority_Count	791	35	-	-
Ethnic_Minority_Proportion	0.0992	0.0909	0.59347	0
Townsend_Mean	-1.74	-1.37	0.011362	1
Townsend_SD	2.78	3.03	-	-
