# Supplementary material for: Comprehensive assessment of sleep duration, insomnia, and brain structure within the UK Biobank cohort
Source: Sleep. 2023 Oct 27;47(2):zsad274. doi: 10.1093/sleep/zsad274 (PMC10851840; doi:10.1093/sleep/zsad274)
Supplement: zsad274_suppl_Supplementary_Data [file zsad274_suppl_supplementary_data.zip › UKB-Sleep-Brainstruct-Sample-Infos-Recommended-Contrast/UKB-Sleep-Brainstruct-Sample-Info-Recommended-Contrast-DTI-Tracts-Reduced-Model-I.csv]

Characteristic	Exposure_Controls	Exposure_Cases	Diff_P_Val	Diff_Significant
Sample_Size	7630	375	-	-
Males_Count	3205	177	0.046782	1
Females_Count	4425	198	0.046782	1
Age_Mean	62.84	64.63	8.326e-06	1
Age_SD	7.59	7.57	-	-
Ethnic_Minority_Count	740	32	-	-
Ethnic_Minority_Proportion	0.097	0.0853	0.4555	0
Townsend_Mean	-1.76	-1.42	0.019777	1
Townsend_SD	2.77	3.01	-	-
BMI_Mean	26.84	28.44	1.181e-10	1
BMI_SD	4.64	5.42	-	-
Vascular_Medicated_Count	2472	176	-	-
Vascular_Medicated_Proportion	0.324	0.4693	5.204e-09	1
Diabetic_Count	423	45	-	-
Diabetic_Proportion	0.0554	0.12	1.967e-07	1
Smoking_Count	2883	157	-	-
Smoking_Proportion	0.3779	0.4187	0.11184	0
Alcohol_Consumer_Count	5213	241	-	-
Alcohol_Consumer_Proportion	0.6832	0.6427	0.099852	0
