# Supplementary material for: Comprehensive assessment of sleep duration, insomnia, and brain structure within the UK Biobank cohort
Source: Sleep. 2023 Oct 27;47(2):zsad274. doi: 10.1093/sleep/zsad274 (PMC10851840; doi:10.1093/sleep/zsad274)
Supplement: zsad274_suppl_Supplementary_Data [file zsad274_suppl_supplementary_data.zip › UKB-Sleep-Brainstruct-Sample-Infos-Recommended-Contrast/UKB-Sleep-Brainstruct-Sample-Info-Recommended-Contrast-NODDI-Global-Fibers-Reduced-Model-II.csv]

Characteristic	Exposure_Controls	Exposure_Cases	Diff_P_Val	Diff_Significant
Sample_Size	7887	378	-	-
Males_Count	3284	176	0.058073	0
Females_Count	4603	202	0.058073	0
Age_Mean	62.85	64.5	3.7237e-05	1
Age_SD	7.61	7.52	-	-
Ethnic_Minority_Count	777	34	-	-
Ethnic_Minority_Proportion	0.0985	0.0899	0.58431	0
Townsend_Mean	-1.74	-1.44	0.037693	1
Townsend_SD	2.77	3	-	-
