# Supplementary material for: Comprehensive assessment of sleep duration, insomnia, and brain structure within the UK Biobank cohort
Source: Sleep. 2023 Oct 27;47(2):zsad274. doi: 10.1093/sleep/zsad274 (PMC10851840; doi:10.1093/sleep/zsad274)
Supplement: zsad274_suppl_Supplementary_Data [file zsad274_suppl_supplementary_data.zip › UKB-Sleep-Brainstruct-Sample-Infos-Recommended-Contrast/UKB-Sleep-Brainstruct-Sample-Info-Recommended-Contrast-NODDI-Tracts-Reduced-Model-II.csv]

Characteristic	Exposure_Controls	Exposure_Cases	Diff_P_Val	Diff_Significant
Sample_Size	7908	379	-	-
Males_Count	3296	177	0.052887	0
Females_Count	4612	202	0.052887	0
Age_Mean	62.86	64.53	2.9708e-05	1
Age_SD	7.61	7.53	-	-
Ethnic_Minority_Count	782	34	-	-
Ethnic_Minority_Proportion	0.0989	0.0897	0.55802	0
Townsend_Mean	-1.74	-1.44	0.039062	1
Townsend_SD	2.77	3	-	-
