# Supplementary material for: Comprehensive assessment of sleep duration, insomnia, and brain structure within the UK Biobank cohort
Source: Sleep. 2023 Oct 27;47(2):zsad274. doi: 10.1093/sleep/zsad274 (PMC10851840; doi:10.1093/sleep/zsad274)
Supplement: zsad274_suppl_Supplementary_Data [file zsad274_suppl_supplementary_data.zip › UKB-Sleep-Brainstruct-Sample-Infos-Recommended-Contrast/UKB-Sleep-Brainstruct-Sample-Info-Recommended-Contrast-Global-Volumes-Reduced-Model-II.csv]

Characteristic	Exposure_Controls	Exposure_Cases	Diff_P_Val	Diff_Significant
Sample_Size	8541	426	-	-
Males_Count	3584	200	0.041988	1
Females_Count	4957	226	0.041988	1
Age_Mean	62.89	64.67	2.3814e-06	1
Age_SD	7.62	7.57	-	-
Ethnic_Minority_Count	847	39	-	-
Ethnic_Minority_Proportion	0.0992	0.0915	0.60701	0
Townsend_Mean	-1.73	-1.42	0.025338	1
Townsend_SD	2.79	3.01	-	-
