# Supplementary material for: Comprehensive assessment of sleep duration, insomnia, and brain structure within the UK Biobank cohort
Source: Sleep. 2023 Oct 27;47(2):zsad274. doi: 10.1093/sleep/zsad274 (PMC10851840; doi:10.1093/sleep/zsad274)
Supplement: zsad274_suppl_Supplementary_Data [file zsad274_suppl_supplementary_data.zip › UKB-Sleep-Brainstruct-Sample-Infos-Recommended-Longer/UKB-Sleep-Brainstruct-Sample-Info-Recommended-Longer-Morphometric-Regional-Reduced-Model-II.csv]

Characteristic	Exposure_Controls	Exposure_Cases	Diff_P_Val	Diff_Significant
Sample_Size	26469	428	-	-
Males_Count	12353	200	0.98054	0
Females_Count	14116	228	0.98054	0
Age_Mean	63.73	64.72	0.0066818	1
Age_SD	7.47	7.59	-	-
Ethnic_Minority_Count	2156	39	-	-
Ethnic_Minority_Proportion	0.0815	0.0911	0.46861	0
Townsend_Mean	-1.98	-1.35	1.6666e-06	1
Townsend_SD	2.67	3.02	-	-
