# Supplementary material for: Comprehensive assessment of sleep duration, insomnia, and brain structure within the UK Biobank cohort
Source: Sleep. 2023 Oct 27;47(2):zsad274. doi: 10.1093/sleep/zsad274 (PMC10851840; doi:10.1093/sleep/zsad274)
Supplement: zsad274_suppl_Supplementary_Data [file zsad274_suppl_supplementary_data.zip › UKB-Sleep-Brainstruct-Sample-Infos-Recommended-Longer/UKB-Sleep-Brainstruct-Sample-Info-Recommended-Longer-NODDI-Global-Fibers-Reduced-Model-II.csv]

Characteristic	Exposure_Controls	Exposure_Cases	Diff_P_Val	Diff_Significant
Sample_Size	24326	378	-	-
Males_Count	11306	176	0.97413	0
Females_Count	13020	202	0.97413	0
Age_Mean	63.63	64.5	0.023737	1
Age_SD	7.42	7.52	-	-
Ethnic_Minority_Count	1965	34	-	-
Ethnic_Minority_Proportion	0.0808	0.0899	0.51654	0
Townsend_Mean	-1.97	-1.44	0.0001107	1
Townsend_SD	2.67	3	-	-
