# Supplementary material for: Comprehensive assessment of sleep duration, insomnia, and brain structure within the UK Biobank cohort
Source: Sleep. 2023 Oct 27;47(2):zsad274. doi: 10.1093/sleep/zsad274 (PMC10851840; doi:10.1093/sleep/zsad274)
Supplement: zsad274_suppl_Supplementary_Data [file zsad274_suppl_supplementary_data.zip › UKB-Sleep-Brainstruct-Sample-Infos-Recommended-Longer/UKB-Sleep-Brainstruct-Sample-Info-Recommended-Longer-Global-Volumes-Reduced-Model-II.csv]

Characteristic	Exposure_Controls	Exposure_Cases	Diff_P_Val	Diff_Significant
Sample_Size	26328	426	-	-
Males_Count	12338	200	0.97195	0
Females_Count	13990	226	0.97195	0
Age_Mean	63.7	64.67	0.0079451	1
Age_SD	7.48	7.57	-	-
Ethnic_Minority_Count	2140	39	-	-
Ethnic_Minority_Proportion	0.0813	0.0915	0.44216	0
Townsend_Mean	-1.97	-1.42	2.1206e-05	1
Townsend_SD	2.67	3.01	-	-
