# Supplementary material for: Comprehensive assessment of sleep duration, insomnia, and brain structure within the UK Biobank cohort
Source: Sleep. 2023 Oct 27;47(2):zsad274. doi: 10.1093/sleep/zsad274 (PMC10851840; doi:10.1093/sleep/zsad274)
Supplement: zsad274_suppl_Supplementary_Data [file zsad274_suppl_supplementary_data.zip › UKB-Sleep-Brainstruct-Sample-Infos-Recommended-Shorter/UKB-Sleep-Brainstruct-Sample-Info-Recommended-Shorter-Global-Volumes-Reduced-Model-II.csv]

Characteristic	Exposure_Controls	Exposure_Cases	Diff_P_Val	Diff_Significant
Sample_Size	26328	8541	-	-
Males_Count	12338	3584	2.7831e-15	1
Females_Count	13990	4957	2.7831e-15	1
Age_Mean	63.7	62.89	2.9959e-18	1
Age_SD	7.48	7.62	-	-
Ethnic_Minority_Count	2140	847	-	-
Ethnic_Minority_Proportion	0.0813	0.0992	2.8615e-07	1
Townsend_Mean	-1.97	-1.73	3.3305e-13	1
Townsend_SD	2.67	2.79	-	-
