# Supplementary material for: Comprehensive assessment of sleep duration, insomnia, and brain structure within the UK Biobank cohort
Source: Sleep. 2023 Oct 27;47(2):zsad274. doi: 10.1093/sleep/zsad274 (PMC10851840; doi:10.1093/sleep/zsad274)
Supplement: zsad274_suppl_Supplementary_Data [file zsad274_suppl_supplementary_data.zip › UKB-Sleep-Brainstruct-Sample-Infos-Sleep-Duration/UKB-Sleep-Brainstruct-Sample-Info-Sleep-Duration-WMH-Volumes-Reduced-Model-II.csv]

Characteristic	Complete_Sample
Sample_Size	34150
Males_Count	15568
Females_Count	18582
Age_Mean	63.56
Age_SD	7.51
Ethnic_Minority_Count	2903
Ethnic_Minority_Proportion	0.085
Townsend_Mean	-1.92
Townsend_SD	2.7
