# Supplementary material for: Comprehensive assessment of sleep duration, insomnia, and brain structure within the UK Biobank cohort
Source: Sleep. 2023 Oct 27;47(2):zsad274. doi: 10.1093/sleep/zsad274 (PMC10851840; doi:10.1093/sleep/zsad274)
Supplement: zsad274_suppl_Supplementary_Data [file zsad274_suppl_supplementary_data.zip › UKB-Sleep-Brainstruct-Sample-Infos-Sleep-Duration/UKB-Sleep-Brainstruct-Sample-Info-Sleep-Duration-BrainAge-Gap-Reduced-Model-I.csv]

Characteristic	Complete_Sample
Sample_Size	18257
Males_Count	8409
Females_Count	9848
Age_Mean	62.43
Age_SD	7.46
Ethnic_Minority_Count	1363
Ethnic_Minority_Proportion	0.0747
Townsend_Mean	-2.04
Townsend_SD	2.62
BMI_Mean	26.6
BMI_SD	4.42
Vascular_Medicated_Count	5768
Vascular_Medicated_Proportion	0.3159
Diabetic_Count	946
Diabetic_Proportion	0.0518
Smoking_Count	6870
Smoking_Proportion	0.3763
Alcohol_Consumer_Count	13010
Alcohol_Consumer_Proportion	0.7126
