# Supplementary material for: Comprehensive assessment of sleep duration, insomnia, and brain structure within the UK Biobank cohort
Source: Sleep. 2023 Oct 27;47(2):zsad274. doi: 10.1093/sleep/zsad274 (PMC10851840; doi:10.1093/sleep/zsad274)
Supplement: zsad274_suppl_Supplementary_Data [file zsad274_suppl_supplementary_data.zip › UKB-Sleep-Brainstruct-Sample-Infos-Sleep-Duration/UKB-Sleep-Brainstruct-Sample-Info-Sleep-Duration-BrainAge-Gap-Main-Model.csv]

Characteristic	Complete_Sample
Sample_Size	17310
Males_Count	8185
Females_Count	9125
Age_Mean	62.4
Age_SD	7.47
Ethnic_Minority_Count	1290
Ethnic_Minority_Proportion	0.0745
Townsend_Mean	-2.05
Townsend_SD	2.61
BMI_Mean	26.59
BMI_SD	4.41
Vascular_Medicated_Count	5453
Vascular_Medicated_Proportion	0.315
Diabetic_Count	892
Diabetic_Proportion	0.0515
Smoking_Count	6456
Smoking_Proportion	0.373
Alcohol_Consumer_Count	12417
Alcohol_Consumer_Proportion	0.7173
Lifetime_Depression_Count	4302
Lifetime_Depression_Proportion	0.2485
