# Supplementary material for: Comprehensive assessment of sleep duration, insomnia, and brain structure within the UK Biobank cohort
Source: Sleep. 2023 Oct 27;47(2):zsad274. doi: 10.1093/sleep/zsad274 (PMC10851840; doi:10.1093/sleep/zsad274)
Supplement: zsad274_suppl_Supplementary_Data [file zsad274_suppl_supplementary_data.zip › UKB-Sleep-Brainstruct-Sample-Infos-Sleep-Duration/UKB-Sleep-Brainstruct-Sample-Info-Sleep-Duration-Morphometric-Global-Lobar-Reduced-Model-I.csv]

Characteristic	Complete_Sample
Sample_Size	33944
Males_Count	15466
Females_Count	18478
Age_Mean	63.5
Age_SD	7.49
Ethnic_Minority_Count	2850
Ethnic_Minority_Proportion	0.084
Townsend_Mean	-1.93
Townsend_SD	2.69
BMI_Mean	26.49
BMI_SD	4.41
Vascular_Medicated_Count	11212
Vascular_Medicated_Proportion	0.3303
Diabetic_Count	1748
Diabetic_Proportion	0.0515
Smoking_Count	12584
Smoking_Proportion	0.3707
Alcohol_Consumer_Count	24198
Alcohol_Consumer_Proportion	0.7129
