# Supplementary material for: Comprehensive assessment of sleep duration, insomnia, and brain structure within the UK Biobank cohort
Source: Sleep. 2023 Oct 27;47(2):zsad274. doi: 10.1093/sleep/zsad274 (PMC10851840; doi:10.1093/sleep/zsad274)
Supplement: zsad274_suppl_Supplementary_Data [file zsad274_suppl_supplementary_data.zip › UKB-Sleep-Brainstruct-Sample-Infos-Sleep-Duration/UKB-Sleep-Brainstruct-Sample-Info-Sleep-Duration-Morphometric-Regional-Reduced-Model-I.csv]

Characteristic	Complete_Sample
Sample_Size	34031
Males_Count	15533
Females_Count	18498
Age_Mean	63.52
Age_SD	7.5
Ethnic_Minority_Count	2872
Ethnic_Minority_Proportion	0.0844
Townsend_Mean	-1.93
Townsend_SD	2.69
BMI_Mean	26.5
BMI_SD	4.41
Vascular_Medicated_Count	11235
Vascular_Medicated_Proportion	0.3301
Diabetic_Count	1766
Diabetic_Proportion	0.0519
Smoking_Count	12623
Smoking_Proportion	0.3709
Alcohol_Consumer_Count	24258
Alcohol_Consumer_Proportion	0.7128
