# Supplementary material for: Comprehensive assessment of sleep duration, insomnia, and brain structure within the UK Biobank cohort
Source: Sleep. 2023 Oct 27;47(2):zsad274. doi: 10.1093/sleep/zsad274 (PMC10851840; doi:10.1093/sleep/zsad274)
Supplement: zsad274_suppl_Supplementary_Data [file zsad274_suppl_supplementary_data.zip › UKB-Sleep-Brainstruct-Sample-Infos-Sleep-Duration/UKB-Sleep-Brainstruct-Sample-Info-Sleep-Duration-DTI-Global-Fibers-Reduced-Model-I.csv]

Characteristic	Complete_Sample
Sample_Size	31507
Males_Count	14308
Females_Count	17199
Age_Mean	63.45
Age_SD	7.47
Ethnic_Minority_Count	2661
Ethnic_Minority_Proportion	0.0845
Townsend_Mean	-1.93
Townsend_SD	2.69
BMI_Mean	26.47
BMI_SD	4.37
Vascular_Medicated_Count	10282
Vascular_Medicated_Proportion	0.3263
Diabetic_Count	1562
Diabetic_Proportion	0.0496
Smoking_Count	11597
Smoking_Proportion	0.3681
Alcohol_Consumer_Count	22480
Alcohol_Consumer_Proportion	0.7135
