# Supplementary material for: Comprehensive assessment of sleep duration, insomnia, and brain structure within the UK Biobank cohort
Source: Sleep. 2023 Oct 27;47(2):zsad274. doi: 10.1093/sleep/zsad274 (PMC10851840; doi:10.1093/sleep/zsad274)
Supplement: zsad274_suppl_Supplementary_Data [file zsad274_suppl_supplementary_data.zip › UKB-Sleep-Brainstruct-Sample-Infos-Sleep-Duration/UKB-Sleep-Brainstruct-Sample-Info-Sleep-Duration-Global-Volumes-Reduced-Model-II.csv]

Characteristic	Complete_Sample
Sample_Size	35295
Males_Count	16122
Females_Count	19173
Age_Mean	63.52
Age_SD	7.52
Ethnic_Minority_Count	3026
Ethnic_Minority_Proportion	0.0857
Townsend_Mean	-1.91
Townsend_SD	2.71
