# Supplementary material for: Comprehensive assessment of sleep duration, insomnia, and brain structure within the UK Biobank cohort
Source: Sleep. 2023 Oct 27;47(2):zsad274. doi: 10.1093/sleep/zsad274 (PMC10851840; doi:10.1093/sleep/zsad274)
Supplement: zsad274_suppl_Supplementary_Data [file zsad274_suppl_supplementary_data.zip › UKB-Sleep-Brainstruct-Sample-Infos-Sleeplessness/UKB-Sleep-Brainstruct-Sample-Info-Sleeplessness-WMH-Volumes-Reduced-Model-II.csv]

Characteristic	Exposure_Controls	Exposure_Cases	Diff_P_Val	Diff_Significant
Sample_Size	7474	10802	-	-
Males_Count	4448	4264	1.159e-156	1
Females_Count	3026	6538	1.159e-156	1
Age_Mean	63.08	63.69	1.0126e-07	1
Age_SD	7.75	7.43	-	-
Ethnic_Minority_Count	755	843	-	-
Ethnic_Minority_Proportion	0.101	0.078	6.4436e-08	1
Townsend_Mean	-1.91	-1.92	0.74547	0
Townsend_SD	2.72	2.71	-	-
