# Supplementary material for: Comprehensive assessment of sleep duration, insomnia, and brain structure within the UK Biobank cohort
Source: Sleep. 2023 Oct 27;47(2):zsad274. doi: 10.1093/sleep/zsad274 (PMC10851840; doi:10.1093/sleep/zsad274)
Supplement: zsad274_suppl_Supplementary_Data [file zsad274_suppl_supplementary_data.zip › UKB-Sleep-Brainstruct-Sample-Infos-Sleeplessness/UKB-Sleep-Brainstruct-Sample-Info-Sleeplessness-BrainAge-Gap-Reduced-Model-II.csv]

Characteristic	Exposure_Controls	Exposure_Cases	Diff_P_Val	Diff_Significant
Sample_Size	4173	5807	-	-
Males_Count	2513	2286	5.3931e-94	1
Females_Count	1660	3521	5.3931e-94	1
Age_Mean	61.78	62.64	1.8498e-08	1
Age_SD	7.7	7.35	-	-
Ethnic_Minority_Count	387	398	-	-
Ethnic_Minority_Proportion	0.0927	0.0685	9.4298e-06	1
Townsend_Mean	-2.04	-2.01	0.66145	0
Townsend_SD	2.62	2.65	-	-
