# Supplementary material for: Comprehensive assessment of sleep duration, insomnia, and brain structure within the UK Biobank cohort
Source: Sleep. 2023 Oct 27;47(2):zsad274. doi: 10.1093/sleep/zsad274 (PMC10851840; doi:10.1093/sleep/zsad274)
Supplement: zsad274_suppl_Supplementary_Data [file zsad274_suppl_supplementary_data.zip › UKB-Sleep-Brainstruct-Sample-Infos-Sleeplessness/UKB-Sleep-Brainstruct-Sample-Info-Sleeplessness-Morphometric-Global-Lobar-Reduced-Model-II.csv]

Characteristic	Exposure_Controls	Exposure_Cases	Diff_P_Val	Diff_Significant
Sample_Size	7726	11206	-	-
Males_Count	4577	4397	1.2459e-161	1
Females_Count	3149	6809	1.2459e-161	1
Age_Mean	63.04	63.66	2.3945e-08	1
Age_SD	7.75	7.42	-	-
Ethnic_Minority_Count	783	870	-	-
Ethnic_Minority_Proportion	0.1013	0.0776	1.3498e-08	1
Townsend_Mean	-1.91	-1.9	0.80215	0
Townsend_SD	2.72	2.72	-	-
