# Supplementary material for: Comprehensive assessment of sleep duration, insomnia, and brain structure within the UK Biobank cohort
Source: Sleep. 2023 Oct 27;47(2):zsad274. doi: 10.1093/sleep/zsad274 (PMC10851840; doi:10.1093/sleep/zsad274)
Supplement: zsad274_suppl_Supplementary_Data [file zsad274_suppl_supplementary_data.zip › UKB-Sleep-Brainstruct-Sample-Infos-Sleeplessness/UKB-Sleep-Brainstruct-Sample-Info-Sleeplessness-DTI-Tracts-Reduced-Model-II.csv]

Characteristic	Exposure_Controls	Exposure_Cases	Diff_P_Val	Diff_Significant
Sample_Size	7198	10429	-	-
Males_Count	4263	4105	1.4639e-148	1
Females_Count	2935	6324	1.4639e-148	1
Age_Mean	63.02	63.63	1.0555e-07	1
Age_SD	7.71	7.41	-	-
Ethnic_Minority_Count	736	821	-	-
Ethnic_Minority_Proportion	0.1023	0.0787	6.2811e-08	1
Townsend_Mean	-1.9	-1.91	0.64816	0
Townsend_SD	2.73	2.7	-	-
