# Supplementary material for: Comprehensive assessment of sleep duration, insomnia, and brain structure within the UK Biobank cohort
Source: Sleep. 2023 Oct 27;47(2):zsad274. doi: 10.1093/sleep/zsad274 (PMC10851840; doi:10.1093/sleep/zsad274)
Supplement: zsad274_suppl_Supplementary_Data [file zsad274_suppl_supplementary_data.zip › UKB-Sleep-Brainstruct-Sample-Infos-Sleeplessness/UKB-Sleep-Brainstruct-Sample-Info-Sleeplessness-NODDI-Tracts-Reduced-Model-II.csv]

Characteristic	Exposure_Controls	Exposure_Cases	Diff_P_Val	Diff_Significant
Sample_Size	7160	10345	-	-
Males_Count	4246	4072	9.9641e-149	1
Females_Count	2914	6273	9.9641e-149	1
Age_Mean	63.01	63.61	2.3074e-07	1
Age_SD	7.72	7.4	-	-
Ethnic_Minority_Count	729	811	-	-
Ethnic_Minority_Proportion	0.1018	0.0784	7.5166e-08	1
Townsend_Mean	-1.89	-1.92	0.55813	0
Townsend_SD	2.74	2.7	-	-
