# Supplementary material for: Comprehensive assessment of sleep duration, insomnia, and brain structure within the UK Biobank cohort
Source: Sleep. 2023 Oct 27;47(2):zsad274. doi: 10.1093/sleep/zsad274 (PMC10851840; doi:10.1093/sleep/zsad274)
Supplement: zsad274_suppl_Supplementary_Data [file zsad274_suppl_supplementary_data.zip › UKB-Sleep-Brainstruct-Sample-Infos-Wake-Ease/UKB-Sleep-Brainstruct-Sample-Info-Wake-Ease-WMH-Volumes-Reduced-Model-II.csv]

Characteristic	Exposure_Controls	Exposure_Cases	Diff_P_Val	Diff_Significant
Sample_Size	4506	29644	-	-
Males_Count	1472	14096	6.0241e-78	1
Females_Count	3034	15548	6.0241e-78	1
Age_Mean	60.89	63.97	2.9143e-146	1
Age_SD	7.67	7.4	-	-
Ethnic_Minority_Count	465	2438	-	-
Ethnic_Minority_Proportion	0.1032	0.0822	2.6178e-06	1
Townsend_Mean	-1.54	-1.98	2.1091e-24	1
Townsend_SD	2.88	2.67	-	-
