# Supplementary material for: Comprehensive assessment of sleep duration, insomnia, and brain structure within the UK Biobank cohort
Source: Sleep. 2023 Oct 27;47(2):zsad274. doi: 10.1093/sleep/zsad274 (PMC10851840; doi:10.1093/sleep/zsad274)
Supplement: zsad274_suppl_Supplementary_Data [file zsad274_suppl_supplementary_data.zip › UKB-Sleep-Brainstruct-Sample-Infos-Wake-Ease/UKB-Sleep-Brainstruct-Sample-Info-Wake-Ease-NODDI-Global-Fibers-Reduced-Model-II.csv]

Characteristic	Exposure_Controls	Exposure_Cases	Diff_P_Val	Diff_Significant
Sample_Size	4320	28271	-	-
Males_Count	1411	13355	7.3618e-72	1
Females_Count	2909	14916	7.3618e-72	1
Age_Mean	60.8	63.86	5.0469e-140	1
Age_SD	7.61	7.37	-	-
Ethnic_Minority_Count	439	2337	-	-
Ethnic_Minority_Proportion	0.1016	0.0827	3.2239e-05	1
Townsend_Mean	-1.53	-1.97	3.1659e-23	1
Townsend_SD	2.88	2.67	-	-
