# Supplementary material for: Comprehensive assessment of sleep duration, insomnia, and brain structure within the UK Biobank cohort
Source: Sleep. 2023 Oct 27;47(2):zsad274. doi: 10.1093/sleep/zsad274 (PMC10851840; doi:10.1093/sleep/zsad274)
Supplement: zsad274_suppl_Supplementary_Data [file zsad274_suppl_supplementary_data.zip › UKB-Sleep-Brainstruct-Sample-Infos-Wake-Ease/UKB-Sleep-Brainstruct-Sample-Info-Wake-Ease-Global-Volumes-Reduced-Model-II.csv]

Characteristic	Exposure_Controls	Exposure_Cases	Diff_P_Val	Diff_Significant
Sample_Size	4687	30608	-	-
Males_Count	1542	14580	2.4759e-79	1
Females_Count	3145	16028	2.4759e-79	1
Age_Mean	60.84	63.93	1.0052e-152	1
Age_SD	7.68	7.41	-	-
Ethnic_Minority_Count	489	2537	-	-
Ethnic_Minority_Proportion	0.1043	0.0829	1.0437e-06	1
Townsend_Mean	-1.52	-1.97	4.0458e-26	1
Townsend_SD	2.9	2.67	-	-
